# Supplementary material for: Development of a Self-Healing Gel with Self-Healing Kinetics That Can Be Controlled by Heat
Source: Gels. 2024 Jun 19;10(6):410. doi: 10.3390/gels10060410 (PMC11202672; doi:10.3390/gels10060410)
Supplement: Supplementary file 1 [file gels-10-00410-s001.zip]

Archive with 1 entries (1 files):
- gels-3024988-supplementary.pdf
